# Supplementary material for: Benzyl-Naphthoquinones as Selective Anticancer Agents for Oral Squamous Cell Carcinoma via Apoptosis Induction
Source: Biomedicines. 2026 Mar 26;14(4):757. doi: 10.3390/biomedicines14040757 (PMC13113836; doi:10.3390/biomedicines14040757)
Supplement: Supplementary file 1 [file biomedicines-14-00757-s001.zip]

Archive with 1 entries (1 files):
- biomedicines-4149132-supplementary.pdf
